# Supplementary material for: Dexmedetomidine Attenuates Methotrexate-Induced Neurotoxicity and Memory Deficits in Rats through Improving Hippocampal Neurogenesis: The Role of miR-15a/ROCK-1/ERK1/2/CREB/BDNF Pathway Modulation
Source: Int J Mol Sci. 2023 Jan 1;24(1):766. doi: 10.3390/ijms24010766 (PMC9821704; doi:10.3390/ijms24010766)
Supplement: Supplementary file 1 [file ijms-24-00766-s001.zip]

Archive with 1 entries (1 files):
- ijms-2106892-supplementary.pdf
